# Supplementary material for: Spatial benefit assessment and marine climate response of coastal zone in Fujian Province under cross-system influence
Source: PLoS One. 2024 Nov 11;19(11):e0306988. doi: 10.1371/journal.pone.0306988 (PMC11554228; doi:10.1371/journal.pone.0306988)
Supplement: S1 Data — (XLSX) [file pone.0306988.s001.xlsx]

## Sheet: Sheet1
	2005	2006	2007	2008	2009	2010	2011	2012	2013	2014	2015	2016	2017	2018	2019	2020
FUZHOU	0.208604	0.22545	0.222296	0.229142	0.235988	0.272278	0.268446	0.260157	0.244839	0.224378	0.231375	0.23853	0.224663	0.250473	0.265283	0.264484
NINGDE	0.261764	0.260156	0.258549	0.253942	0.255335	0.251489	0.250154	0.238456	0.225676	0.21506	0.230662	0.226431	0.239546	0.241232	0.229856	0.223991
PUTIAN	0.207576	0.215651	0.201565	0.222253	0.199247	0.197288	0.199153	0.198153	0.201565	0.202036	0.218878	0.209986	0.216531	0.219063	0.205957	0.202952
QUANZHOU	0.212114	0.218646	0.220156	0.242015	0.259036	0.274711	0.279213	0.281565	0.293917	0.316269	0.321283	0.312516	0.306545	0.296838	0.291307	0.289077
XIAMEN	0.231388	0.223547	0.215705	0.207864	0.195402	0.188894	0.185465	0.201565	0.217665	0.233765	0.230502	0.222155	0.210013	0.193579	0.18573	0.180246
ZHANGZHOU	0.244323	0.250135	0.258812	0.262579	0.272824	0.312392	0.301565	0.298843	0.296121	0.2934	0.287431	0.298465	0.301565	0.292571	0.292678	0.284148
benefit score	1.36577	1.39358	1.37708	1.4178	1.41783	1.49705	1.484	1.47874	1.47978	1.48491	1.52013	1.50808	1.49886	1.49376	1.47081	1.4449
