# Supplementary material for: Spatial benefit assessment and marine climate response of coastal zone in Fujian Province under cross-system influence
Source: PLoS One. 2024 Nov 11;19(11):e0306988. doi: 10.1371/journal.pone.0306988 (PMC11554228; doi:10.1371/journal.pone.0306988)
Supplement: S2 Data — (XLSX) [file pone.0306988.s002.xlsx]

## Sheet: Sheet1
Districts and counties	City	2005	2010	2015	2020	2005	2010	2015	2020
Fuqing City	FUZHOU	0.0489749	0.0335415	0.0443129	0.0426704
Lianjiang County	FUZHOU	0.0532007	0.0535363	0.047336	0.052458
Luoyuan county	FUZHOU	0.0532007	0.0535363	0.0534608	0.052458
equina	FUZHOU	9.04399e-06	7.83225e-06	6.50039e-06	6.45791e-06
Changle District	FUZHOU	9.04399e-06	7.83225e-06	6.50039e-06	6.45791e-06
Luoyuan county	FUZHOU	0.0532007	0.0535363	0.0534608	0.052458
Pingtan county	FUZHOU	9.04399e-06	0.0781123	0.0327914	0.0644265	0.208604	0.272278	0.231375	0.264484
Fu 'an City	NINGDE	0.064823	0.0625342	0.056012	0.0551155
Fuding City	NINGDE	0.0644519	0.0625687	0.060493	0.0559809
Jiaocheng District	NINGDE	0.064823	0.0625342	0.0564046	0.0551155
Xiapu county	NINGDE	0.0676655	0.063852	0.0577525	0.057779	0.261764	0.251489	0.230662	0.223991
Inner city area	PUTIAN	0.0566298	0.0550675	0.0564857	0.0483551
Hanjiang District	PUTIAN	0.0246042	0.0261706	0.0389714	0.0445408
Licheng District	PUTIAN	0.0348563	0.0304911	0.0334676	0.0308507
Xiuyu District	PUTIAN	0.0348563	0.0304911	0.0334676	0.0308507
Xianyou County	PUTIAN	0.0566298	0.0550675	0.0564857	0.0483551	0.207576	0.197288	0.218878	0.202952
Plentiful area	QUANZHOU	0.0901737	0.0780745	0.0647981	0.0643737
Hui 'an County	QUANZHOU	0.0231291	0.0217067	0.0365708	0.0353327
Kinmen County	QUANZHOU	0.0351174	0.0704164	0.0594204	0.0405081
Licheng District	QUANZHOU	0.000380699	0.000466363	0.000214332	0.00020789
Jinjiang City	QUANZHOU	0.00208704	0.00908331	0.0177206	0.0170053
Luojiang District	QUANZHOU	0.0226124	0.0308646	0.0513372	0.0487502
Quangang District	QUANZHOU	0.0151464	0.0234803	0.0383506	0.03266
Shishi City	QUANZHOU	0.000854581	0.00975476	0.00153383	0.00148947
Nan 'an City	QUANZHOU	0.0226124	0.0308646	0.0513372	0.0487502	0.212114	0.274711	0.321283	0.289077
Haicang District	XIAMEN	0.00338457	0.0174587	0.0221044	0.0128459
Huli District	XIAMEN	0.0343115	0.0313536	0.0247547	0.024084
Jimei District	XIAMEN	0.0902562	0.0330062	0.0648703	0.0283643
Siming District	XIAMEN	0.0343115	0.0303536	0.0247547	0.024084
Tong 'an District	XIAMEN	0.0210331	0.026812	0.0460541	0.0425662
Xiang 'an District	XIAMEN	0.0480909	0.0499102	0.0479635	0.0483011	0.231388	0.188894	0.230502	0.180246
Dongshan County	ZHANGZHOU	9.04399e-06	0.0780542	0.0647805	0.0643525
Longhai City	ZHANGZHOU	0.059326	0.0538688	0.0546259	0.0545379
Yunxiao county	ZHANGZHOU	0.0624586	0.060073	0.0556866	0.0543656
Zhangpu County	ZHANGZHOU	0.0571677	0.0582155	0.0550533	0.0539887
Zhao 'an County	ZHANGZHOU	0.0653617	0.0621805	0.057285	0.0569036	0.244323	0.312392	0.287431	0.284148
